# Supplementary material for: A Cross-Sectional Study on the Prevalence of Depressive Symptoms and Its Associated Sociodemographic Factors in Peru during the COVID-19 Pandemic
Source: Int J Environ Res Public Health. 2022 Oct 31;19(21):14240. doi: 10.3390/ijerph192114240 (PMC9654240; doi:10.3390/ijerph192114240)
Supplement: Supplementary file 1 [file ijerph-19-14240-s001.zip]

Archive with 1 entries (1 files):
- ijerph-1927104-supplementary.rar
